# Supplementary material for: Facile Synthesis of Functional Mesoporous Organosilica Nanospheres and Adsorption Properties Towards Pb(II) Ions
Source: Nanomaterials (Basel). 2025 Jan 17;15(2):136. doi: 10.3390/nano15020136 (PMC11767340; doi:10.3390/nano15020136)
Supplement: Supplementary file 1 [file nanomaterials-15-00136-s001.zip]

Archive with 1 entries (1 files):
- nanomaterials-3295806-supplementary.docx
